# Supplementary material for: Targeting the ANXA8–SP1–PPA1 Axis to Modulate TCA Cycle and Matrix Deposition in Diffuse-Type Gastric Cancer
Source: Research (Wash D C). 2025 Aug 25;8:0838. doi: 10.34133/research.0838 (PMC12377485; doi:10.34133/research.0838)
Supplement: Supplementary 1 — Materials and Methods Figs. S1 to S16 [file research.0838.f1.zip]

Archive with 2 entries (2 files):
- supplementary materials and methods.pdf
- supplementary figures S1 to S16--clean version.pdf
